# Supplementary material for: Hypo- and Hyper-Virulent Listeria monocytogenes Clones Persisting in Two Different Food Processing Plants of Central Italy
Source: Microorganisms. 2021 Feb 13;9(2):376. doi: 10.3390/microorganisms9020376 (PMC7918772; doi:10.3390/microorganisms9020376)
Supplement: Supplementary file 1 [file microorganisms-09-00376-s001.zip]

Archive with 3 entries (3 files):
- Supplementary_materials_II_Round/Figure S1.docx
- Supplementary_materials_II_Round/Table_S1.docx
- Supplementary_materials_II_Round/Table_S2.docx
